# Supplementary material for: Individualised stepwise adaptive treatment for 3–6-year-old preschool children impaired by attention-deficit/hyperactivity disorder (ESCApreschool): study protocol of an adaptive intervention study including two randomised controlled trials within the consortium ESCAlife
Source: Trials. 2020 Jan 9;21:56. doi: 10.1186/s13063-019-3872-8 (PMC6953462; doi:10.1186/s13063-019-3872-8)
Supplement: Supplementary file 2 — Additional file 2: Figure S1. Time schedule with an overview of outcome measures, predictors and eligibility criteria. [file 13063_2019_3872_MOESM2_ESM.xlsx]

## Sheet: Tabelle1
	Rater	Variable	T0	T1	T2		T3	T4
		type	Screening	Baseline	Intervention Step 1		Intervention Step 2	Follow-Up
						T2a TASH
					T2b1 Waiting control	T2b2 TASH
Enrolment:										Additional file 2: Figure S1. Time schedule and Overview of outcome measures, predictors and eligibility criteria
Eligibility screen			x
Informed consent			x
Allocation				x		x
Interventions:
TASH
Booster SH
PMPTT
TAU
Assessments:
Inclusion and Exclusion Criteria
Basic sociodemographic characteristics	C	I, P	x	x				x
WPPSI-III	C	I	x
DCL-Screen	C	I	x	x
Primary Outcome
DCL-ADHS/ODD	C, B	I, O	x		x	x	x	x
Secondary Outcomes
CGI-Severity	C, B	O	x		x	x	x	x
CGI-Improvement	C	O			x	x	x	x
DCL-SSV	C, B	O		x	x	x	x	x
FBB-ADHS-V	P, PT	O		x	x	x	x	x
FBB-SSV	P, PT	O		x	x	x	x	x
CBCL/1,5-5/C-TRF1,5-5	P, PT	O		x	x	x	x	x
CU-Preschool	P, PT	O		x	x	x	x	x
WFIRS	P	O		x	x	x	x	x
Kiddy-Kindl	P	O		x	x	x	x	x
Parenting behaviour (FZEV, FPNE, VER)	P	O		x	x	x	x	x
Predictors
life events	C	P		x
temperament	C	P		x
FAI	C	P		x
WPPISI-III	C	P	x
JTCI 3-6	P	P		x
SRS-short	P	P		x
DASS	P	P		x
ADHS-SB	M, F	P		x
FB-Ä	M, F	P		x
Biological variables:
TCS*	C	P
genetic/epigenetic analyses*	C	P		x			x
Manual adherence and progress
Treatment expectancy	Th, P	Q, P		x	x	x
Treatment motivation	P	P		x	x	x
ADHD severity during session	Th	Q
Treatment adherence	Th	Q, P
Treatment integrity	Th	P
Treatment satisfaction	Th, P	Q, P			x	x	x
Psychotherapy-specific adverse events	C, P	Q			x	x	x
Medication and co-therapies	P	Q	x	x	x	x	x	x
*optional
Rater: B = blind rater, C = clinician, F = father, M = mother, P =parents, PT = preschool teacher, Th = therapist;
Variable type: I = inclusion criterion, O = outcome variable, P =predictor, Q = variable for quality control;
Interventions: Booster SH = Booster Self-Help, PMPTT = Parent Management and Preschool Teacher Training, TASH = telephone-assisted self-help, TAU = Treatment as Usual;
measures: ADHS-SB = Mother’s ADHD, self-rating, ARI = Affective Reactivity Index, CBCL 1.5-5= Child Behaviour Checklist for Ages 1.5-5, CGI = Clinical Global Impression, C-TRF 1.5-5 = Caregiver-Teacher Report Form for Ages 1.5-5, CU-Preschool = Parent Rating Callous-Unemotional Traits, DASS = Depression Anxiety Stress Scales, DCL-ADHS = Parent interview regarding child’s ADHD, DCL-SCREEN = Parent…
